# Supplementary material for: Prenatal Bisphenol B Exposure Induces Adult Male Offspring Reproductive Dysfunction via ERα Inhibition-Triggered MHC I-Mediated Testicular Immunological Responses
Source: Toxics. 2025 May 22;13(6):423. doi: 10.3390/toxics13060423 (PMC12197064; doi:10.3390/toxics13060423)
Supplement: Supplementary file 1 [file toxics-13-00423-s001.zip]

Archive with 3 entries (3 files):
- Supporting Information.pdf
- Table S1.xls
- Table S2.xls
