# Supplementary material for: Prenatal Bisphenol B Exposure Induces Adult Male Offspring Reproductive Dysfunction via ERα Inhibition-Triggered MHC I-Mediated Testicular Immunological Responses
Source: Toxics. 2025 May 22;13(6):423. doi: 10.3390/toxics13060423 (PMC12197064; doi:10.3390/toxics13060423)
Supplement: Supplementary file 1 [file toxics-13-00423-s001.zip › Table S1.xls]

## Sheet: Sheet1
Table S1. GO enrichment of DEGs.
Category	Term	Count	%	PValue	Genes
BP	GO:0007156~homophilic cell adhesion via plasma membrane adhesion molecules	17	3.125	9.57E-08	RET, PCDHGA8, PCDHGB7, PCDHGA6, PCDHGB6, PCDH9, PCDHGB4, PCDHGA3, PCDHGA2, PCDHGC3, PCDHB12, PCDH17, PCDHGA9, PCDHGA10, ROR1, IGSF9B, NCAM2
BP	GO:0007155~cell adhesion	28	5.14706	6.16E-06	RET, NLGN3, PCDHGB7, TENM2, PCDHGB6, PCDHGB4, LAMC2, CUZD1, PCDH17, FLRT2, IBSP, ABL1, NCAM2, PCDHGA8, CGREF1, PCDHGA6, PCDH9, RNASE10, PCDHGA3, PCDHGA2, PCDHGC3, PCDHB12, PCDHGA9, PCDHGA10, COL7A1, IGSF9B, FOLR1, FERMT3
BP	GO:0002376~immune system process	22	4.04412	4.92E-04	CFD, ZBP1, ARG2, FCER1G, IFI204, H2-K1, HP, TAP1, PSMB9, FCGR1, TYROBP, H2-DMB1, CD7, IRF7, IRF8, TRIM26, IRF5, TRIM38, KCNN4, CD55, H2-D1, GBP3
BP	GO:0042590~antigen processing and presentation of exogenous peptide antigen via MHC class I	4	0.735294	5.12E-04	FCGR1, FCGR3, FCER1G, H2-K1
BP	GO:0009617~response to bacterium	14	2.57353	0.001164	CFD, CAR3, CXCL9, TGTP1, IFI204, HP, LPL, PSMB9, TRDN, FCGR1, FABP4, IRF8, CYP2E1, SCD1
BP	GO:0007204~positive regulation of cytosolic calcium ion concentration	11	2.02206	0.001227	UTS2R, CAV3, GPR35, C5AR1, FKBP1B, ABL1, TACR1, ESR1, SSTR3, CD55, CCR2
BP	GO:0001805~positive regulation of type III hypersensitivity	3	0.551471	0.00164	FCGR1, FCGR3, FCER1G
BP	GO:0007612~learning	7	1.28676	0.001733	NLGN3, NPAS4, GRIN2A, NFIX, GRM4, ATP1A3, PTGS1
BP	GO:0045893~positive regulation of DNA-templated transcription	24	4.41176	0.002693	RET, NFIX, INO80D, TGFB1I1, GATA5, ETV1, PAX5, NR0B2, FGF2, ESR1, NPAS4, PSRC1, RXRA, SALL1, MSANTD1, PAX8, SOX17, FNTB, IRF7, HAS3, MYF6, IRF8, IRF5, PPARGC1A
BP	GO:0006641~triglyceride metabolic process	5	0.919118	0.004398	LIPC, CAV3, APOC1, CYP2E1, SCD1
BP	GO:0032623~interleukin-2 production	4	0.735294	0.004951	CD83, FCER1G, ABL1, IL20RB
BP	GO:0048172~regulation of short-term neuronal synaptic plasticity	4	0.735294	0.004951	UNC13A, ATP1A3, SYN1, SHISA6
BP	GO:0002283~neutrophil activation involved in immune response	3	0.551471	0.005551	TYROBP, FCER1G, SCNN1B
BP	GO:0001798~positive regulation of type IIa hypersensitivity	3	0.551471	0.00732	FCGR1, FCGR3, FCER1G
BP	GO:0006631~fatty acid metabolic process	10	1.83824	0.007672	FA2H, LIPC, FABP4, ALOX12E, LPL, PLA2G5, CYP2E1, SCD1, PTGES, PTGS1
BP	GO:0006633~fatty acid biosynthetic process	6	1.10294	0.008506	FA2H, LIPC, LPL, SCD1, PTGES, PTGS1
BP	GO:0072359~circulatory system development	4	0.735294	0.009099	HEYL, SLC2A10, ABL1, SLITRK5
BP	GO:0048146~positive regulation of fibroblast proliferation	6	1.10294	0.009991	UTS2R, RNASEH2B, FNTB, ABL1, ESR1, AQP1
BP	GO:0019233~sensory perception of pain	5	0.919118	0.010416	GRIN2A, MC1R, AQP1, CCR2, PTGES
BP	GO:0045907~positive regulation of vasoconstriction	5	0.919118	0.011138	UTS2R, GJA5, ABL1, TACR1, PTGS1
BP	GO:0022008~neurogenesis	7	1.28676	0.011507	GRIN2A, NFIX, OMP, PRDM6, ATP1A3, BTBD6, NKX6-1
BP	GO:0097151~positive regulation of inhibitory postsynaptic potential	3	0.551471	0.011507	NLGN3, GRIN2A, IGSF9B
BP	GO:0002486~antigen processing and presentation of endogenous peptide antigen via MHC class I via ER pathway, TAP-independent	5	0.919118	0.011892	H2-T24, H2-T22, H2-K1, H2-Q2, H2-D1
BP	GO:0002476~antigen processing and presentation of endogenous peptide antigen via MHC class Ib	5	0.919118	0.011892	H2-T24, H2-T22, H2-K1, H2-Q2, H2-D1
BP	GO:0030198~extracellular matrix organization	9	1.65441	0.012298	MMP23, ADAMTS15, MMP25, IBSP, ADAMTS1, ADAMTS19, COL7A1, OLFML2A, KAZALD1
BP	GO:0006357~regulation of transcription by RNA polymerase II	38	6.98529	0.013254	ZFP788, ZFP961, NFIX, GM14403, SATB1, SATB2, TSHZ2, ZFP943, GATA5, TEX24, RXRA, SALL1, A430033K04RIK, SOX17, HOXC9, ZFP641, NKX6-1, HOXA5, ZFP583, ZBTB7C, GM20517, IFI204, ESX1, ETV1, ZFP959, PAX5, ESR1, BATF, NPAS4, HEYL, PAX8, MYF6, IRF7, IRF8, ZFP493, IRF5, VGLL2, ZFP28
BP	GO:1903053~regulation of extracellular matrix organization	3	0.551471	0.013909	ANGPTL7, SLC2A10, ABL1
BP	GO:0021670~lateral ventricle development	3	0.551471	0.022266	NFIX, PAX5, AQP1
BP	GO:0045087~innate immune response	17	3.125	0.022581	CFD, ZBP1, ARG2, FCER1G, TGTP1, IFI204, DEFB22, WFDC2, FCGR1, IRF7, TRIM26, IRF5, TRIM38, WFDC16, CD55, WFDC13, GBP3
BP	GO:0019882~antigen processing and presentation	4	0.735294	0.027277	H2-DMB1, H2-K1, H2-D1, PSMB9
BP	GO:0120162~positive regulation of cold-induced thermogenesis	6	1.10294	0.02754	FABP4, TRPV2, G0S2, SCD1, PPARGC1A, CCR2
BP	GO:0001916~positive regulation of T cell mediated cytotoxicity	5	0.919118	0.028547	H2-T24, H2-T22, H2-K1, H2-Q2, H2-D1
BP	GO:1904659~glucose transmembrane transport	3	0.551471	0.028724	SLC2A9, SLC2A10, SLC2A3
BP	GO:0006813~potassium ion transport	7	1.28676	0.02982	KCNH5, GJA5, KCNMB2, ATP1A3, KCNAB2, KCNN4, AQP1
BP	GO:0035176~social behavior	5	0.919118	0.031271	NLGN3, NPAS4, NFIX, GRID1, ATP1A3
BP	GO:0045580~regulation of T cell differentiation	3	0.551471	0.032199	ABL1, CCR2, RAG1
BP	GO:0045737~positive regulation of cyclin-dependent protein serine/threonine kinase activity	3	0.551471	0.032199	CCND3, PSRC1, RGCC
BP	GO:0034371~chylomicron remodeling	2	0.367647	0.03319	LIPC, LPL
BP	GO:1900133~regulation of renin secretion into blood stream	2	0.367647	0.03319	GJA5, KCNN4
BP	GO:1900026~positive regulation of substrate adhesion-dependent cell spreading	4	0.735294	0.035087	DOCK5, DAB2, MYOC, ABL1
BP	GO:0010614~negative regulation of cardiac muscle hypertrophy	3	0.551471	0.035829	CAV3, GATA5, KCNN4
BP	GO:0007229~integrin-mediated signaling pathway	6	1.10294	0.036519	TYROBP, CD40LG, FCER1G, ADAMTS19, ABL1, FERMT3
BP	GO:0007517~muscle organ development	5	0.919118	0.038727	UNC45B, SCN8A, MYF6, ETV1, CRYAB
BP	GO:0030534~adult behavior	4	0.735294	0.039379	NLGN3, SLITRK5, PAX5, PCDH17
BP	GO:0032733~positive regulation of interleukin-10 production	4	0.735294	0.039379	CD83, CD40LG, FCER1G, IL20RB
BP	GO:0042832~defense response to protozoan	4	0.735294	0.039379	TGTP1, IRF8, BATF, GBP3
BP	GO:1904707~positive regulation of vascular associated smooth muscle cell proliferation	4	0.735294	0.039379	IGFBP5, ADAMTS1, PPARGC1A, FGF2
BP	GO:0008542~visual learning	5	0.919118	0.041969	NLGN3, TTC36, GRIN2A, ATP1A3, RAG1
BP	GO:0048873~homeostasis of number of cells within a tissue	4	0.735294	0.043923	NFIX, CD7, IL20RB, CCR2
BP	GO:0006629~lipid metabolic process	20	3.67647	0.045572	PLA2G2D, MID1IP1, MBOAT1, LPL, PLA2G5, HSD17B7, DHRS3, PTGS1, FA2H, LIPC, RDH12, AGMO, ALOX12E, FNTB, NEU1, HSD17B2, PLIN1, CYP2E1, SCD1, PTGES
BP	GO:0097284~hepatocyte apoptotic process	3	0.551471	0.047595	CASP8, KRT18, KCNN4
BP	GO:0008209~androgen metabolic process	3	0.551471	0.047595	HSD17B2, HSD17B7, ESR1
BP	GO:0055085~transmembrane transport	14	2.57353	0.048413	SLC14A1, KCNH5, SLC2A10, SLC30A2, ABCB5, TRPV2, TAP1, SLC2A3, SLC7A10, AQP1, SLC2A9, SCN8A, SLC26A11, SLC25A47
BP	GO:0051965~positive regulation of synapse assembly	5	0.919118	0.048901	NLGN3, BHLHB9, FLRT2, TPBG, SLITRK5
BP	GO:0033058~directional locomotion	2	0.367647	0.04937	GRIN2A, ARPIN
BP	GO:0072073~kidney epithelium development	2	0.367647	0.04937	SALL1, PAX8
BP	GO:0090265~positive regulation of immune complex clearance by monocytes and macrophages	2	0.367647	0.04937	PLA2G5, CCR2
CC	GO:0005576~extracellular region	59	10.8456	6.21E-06	CRISP1, PCSK2, CXCL9, CPXM2, SVS3A, HP, LAMC2, TRH, DEFB22, OLFML2A, FGF2, WFDC2, LOXL2, SCGN, C1QTNF2, LIPC, IBSP, ADAMTS1, CAR15, TMPRSS11A, MYOC, IGFBP5, SPINK8, IGFBP4, GPX3, FNDC4, GFOD1, ANGPTL7, CRYAB, NBL1, CFD, SVS5, SVS4, LUZP2, COL11A2, LPL, LTBP2, PLA2G5, PKHD1, ADAMTS15, IGFBPL1, FLRT2, ADAMTS19, WFDC13, LGI1, ANGPT4, CGREF1, PLA2G2D, RNASE10, LGI4, KAZALD1, PGA5, GDF9, CD40LG, COL7A…
CC	GO:0009986~cell surface	32	5.88235	2.62E-05	NLGN3, H2-T22, FAM89B, C5AR1, H2-K1, ATP1A3, LPL, H2-Q2, DEFB22, PLA2G5, CUZD1, SLC6A2, ADAMTS15, GRIN2A, MMP25, LIPC, NEU1, CD55, PROM2, FCER1G, KCNH5, CAV3, TRPV2, TACR1, FCGR3, TYROBP, CD40LG, SCNN1B, CEACAM10, ROR1, CRYAB, H2-D1
CC	GO:0005615~extracellular space	55	10.1103	7.07E-04	CRISP1, H2-T24, PCSK2, CXCL9, H2-T22, CPXM2, SVS3A, H2-K1, HP, LAMC2, OLFML2A, FGF2, WFDC2, LOXL2, MMP23, VPREB3, MMP25, C1QTNF2, LIPC, IBSP, SERPINA16, MYOC, IGFBP5, IGFBP4, GPX3, KRT7, FNDC4, ANGPTL7, NBL1, H2-D1, CFD, CSTB, SVS5, LXN, SVS4, COL11A2, LPL, H2-Q2, CUZD1, ADAMTS15, IGFBPL1, FLRT2, WFDC16, CD55, WFDC13, LGI1, ANGPT4, LGI4, KAZALD1, GDF9, KRT18, CD40LG, SERPINB6B, COL7A1, FMOD
CC	GO:0009897~external side of plasma membrane	22	4.04412	0.001043	H2-T24, CXCL9, H2-T22, CD83, FCER1G, CLEC10A, CD209F, H2-K1, LY75, H2-Q2, PLET1, SSTR3, FCGR1, FCGR3, CD40LG, KRT18, SCNN1B, FOLR1, CD55, H2-D1, CCR2, IL13RA1
CC	GO:0042824~MHC class I peptide loading complex	4	0.735294	0.001824	H2-K1, TAP1, H2-Q2, H2-D1
CC	GO:0005783~endoplasmic reticulum	44	8.08823	0.004843	TENM2, LTK, H2-T22, CRABP2, H2-K1, ATP1A3, H2-Q2, HSD17B7, CYP2B19, LOXL2, PTGS1, MMP23, PKHD1, VPREB3, GRIN2A, FLRT2, CNR2, AGMO, HSD17B2, OTOF, LRRC8D, SLC26A11, SCD1, UGT1A2, LGI1, HSD3B6, MYOC, CAV3, TPBG, MBOAT1, TAP1, SLC51A, UGT1A6A, CIDEC, FA2H, MGAT4D, FNDC4, NAT8, APOC1, ATG2A, YIPF7, PLIN1, CYP2E1, H2-D1
CC	GO:0043195~terminal bouton	7	1.28676	0.005562	PNMT, SCGN, GRIN2A, GRM4, UNC13A, RPL26, ESR1
CC	GO:0005886~plasma membrane	131	24.0809	0.00607	H2-K1, AQP1, GJA5, GRAP2, CAR15, INSC, CAR9, SLC26A11, UTS2R, UNC13A, KCNH5, KCNK10, UNC5A, ACTN3, VMN1R181, SLC30A2, MATK, SLC51A, SHISA6, FCGR1, FCGR3, MTNR1A, FNDC4, TYROBP, SCN8A, SCNN1B, ROR1, H2-D1, GM14147, ABCB5, C5AR1, ILDR1, LPL, IL20RB, PLA2G5, LRRC55, PCDH17, 4921509C19RIK, PKHD1, ALDH3B3, GRIN2A, FLRT2, NEU1, KCNMB2, ABL1, OTOF, KCNN4, PROM2, SLC14A1, ATP8B4, CAV3, TRPV2, VMN1R43, PL…
CC	GO:0016020~membrane	173	31.8015	0.007443	MT-ND4L, MT-ND5, CD83, GALNT18, CLEC10A, H2-K1, LY75, AQP1, LOXL2, SCGN, DEPTOR, EVA1B, GJA5, CAR15, CAR9, SLC26A11, SMCO1, SLC25A47, IL13RA1, UTS2R, UNC13A, KCNH5, UNC5A, SLC30A2, 4930558J22RIK, MATK, TAP1, SLC51A, SHISA6, FCGR1, FCGR3, MTNR1A, FNDC4, TYROBP, BC035947, SCN8A, SCNN1B, GUF1, ROR1, CYP2E1, H2-D1, PTGES, ABCB5, C5AR1, ILDR1, LPL, IL20RB, LTBP2, VPS26A, PLA2G5, CUZD1, LRRC55, TMEM121…
CC	GO:0030424~axon	18	3.30882	0.008946	RET, PNMT, UNC13A, TRPV2, ATP1A3, SYT13, KCNAB2, SLC6A2, SYN1, AQP1, OMP, RXRA, SCN8A, SNCG, MYH14, ROR1, NCAM2, CRYAB
CC	GO:0032398~MHC class Ib protein complex	4	0.735294	0.009097	H2-T22, H2-K1, H2-Q2, H2-D1
CC	GO:0033106~cis-Golgi network membrane	4	0.735294	0.009097	H2-T22, H2-K1, H2-Q2, H2-D1
CC	GO:0099503~secretory vesicle	3	0.551471	0.013907	DYNLT1B, SLC30A2, DYNLT1A
CC	GO:0062023~collagen-containing extracellular matrix	13	2.38971	0.014712	ANGPT4, CSTB, MYOC, COL11A2, LTBP2, LAMC2, LOXL2, ADAMTS15, IGFBPL1, ANGPTL7, ADAMTS1, COL7A1, FMOD
CC	GO:0005794~Golgi apparatus	35	6.43382	0.022624	TENM2, H2-T22, GALNT18, H2-K1, ATP1A3, H2-Q2, ASAP2, PLA2G5, PTGS1, PKHD1, CAPN8, MGAT5B, HAS3, OTOF, SLC26A11, ARFGEF3, GBP3, LGI1, ATP8B4, TGTP1, MYOC, DYNLT1B, CAV3, MANEAL, FHDC1, ESR1, SYN1, MGAT4D, NAT8, CD40LG, RAB19, YIPF7, GALNTL6, RAB7B, H2-D1
CC	GO:0042612~MHC class I protein complex	4	0.735294	0.027272	H2-T22, H2-K1, H2-Q2, H2-D1
CC	GO:0030670~phagocytic vesicle membrane	5	0.919118	0.035624	H2-K1, TAP1, H2-Q2, RAB7B, H2-D1
CC	GO:0043025~neuronal cell body	19	3.49265	0.036366	RET, NLGN3, PNMT, PCSK2, DYNLT1B, DYNLT1A, ATP1A3, SLC7A10, MTNR1A, OMP, CNR2, SCN8A, ABL1, SNCG, IGSF9B, NCAM2, KCNN4, PPARGC1A, CCR2
CC	GO:0097060~synaptic membrane	5	0.919118	0.037152	GRIN2A, UNC13A, SLC2A3, NCAM2, CRYAB
CC	GO:0043005~neuron projection	13	2.38971	0.037751	PCSK2, TENM2, UNC13A, KCNAB2, SLC6A2, SSTR3, PTGS1, GRIN2A, GRM4, FLRT2, ABL1, IGSF9B, KCNN4
CC	GO:0016323~basolateral plasma membrane	11	2.02206	0.038406	SLC2A9, SLC14A1, C5AR1, OTOF, CAR9, SLC26A11, SLC51A, KCNN4, FOLR1, AQP1, PROM2
CC	GO:0031410~cytoplasmic vesicle	23	4.22794	0.040781	CRISP1, PCSK2, MYOC, SLC30A2, C5AR1, PLA2G5, SYT13, DEFB22, CUZD1, SCGN, DAB2, GRIN2A, GRM4, ADAMTS1, SCNN1B, NEU1, HAS3, OTOF, RAB7B, FOLR1, ARFGEF3, PROM2, GBP3
CC	GO:0005765~lysosomal membrane	11	2.02206	0.042005	H2-T22, DEPTOR, SLC30A2, H2-DMB1, NEU1, H2-K1, H2-OB, SLC26A11, H2-Q2, DEPDC5, H2-D1
CC	GO:0030018~Z disc	7	1.28676	0.043117	UNC45B, ACTN3, CAV3, SCN8A, TGFB1I1, FKBP1B, CRYAB
MF	GO:0005509~calcium ion binding	30	5.51471	2.25E-05	RET, PCDHGB7, TENM2, PCDHGB6, PCDHGB4, CIB4, LPL, LTBP2, PLA2G5, PCDH17, LOXL2, SCGN, OTOF, PCDHGA8, CGREF1, PCDHGA6, PLA2G2D, UNC13A, PCDH9, ACTN3, PCDHGA3, PCDHGA2, PLA2G4B, PCDHGC3, SYT13, PCDHB12, PCDHGA9, CAPN13, PCDHGA10, MICU3
MF	GO:0046979~TAP2 binding	5	0.919118	2.02E-04	H2-T22, H2-K1, TAP1, H2-Q2, H2-D1
MF	GO:0046978~TAP1 binding	5	0.919118	2.02E-04	H2-T22, H2-K1, TAP1, H2-Q2, H2-D1
MF	GO:0005520~insulin-like growth factor binding	4	0.735294	9.33E-04	IGFBPL1, IGFBP5, IGFBP4, KAZALD1
MF	GO:0008201~heparin binding	11	2.02206	0.001185	ADAMTS15, PLA2G2D, LIPC, LXN, ADAMTS1, COL11A2, LPL, LTBP2, LAMC2, PLA2G5, FGF2
MF	GO:0042802~identical protein binding	53	9.74265	0.002221	TENM2, H2-T22, CCDC125, DPYS, SCHIP1, PRDM6, H2-K1, HP, OLFML2A, FGF2, AQP1, C1QTNF2, CAPN8, CASP8, LIPC, PSPH, RAG1, CCR2, ZBP1, FCER1G, UNC13A, ACTN3, TPM4, SLC30A2, GPX3, GRID1, ACYP2, BHLHA15, SYN1, TYROBP, ANGPTL7, IRF5, CRYAB, NBL1, KCTD15, H2-D1, SVS4, ILDR1, H2-Q2, SRM, RXRA, HAS3, NCAM2, GBP3, DYNLT1B, IFI204, MID1IP1, DYNLT1A, IFI203, TRPV2, ESR1, COL7A1, IFI27L2A
MF	GO:0042608~T cell receptor binding	5	0.919118	0.002755	H2-T22, H2-K1, EPS8L1, H2-Q2, H2-D1
MF	GO:0000981~DNA-binding transcription factor activity, RNA polymerase II-specific	34	6.25	0.003533	ZFP961, NFIX, GM14403, SATB1, SATB2, TSHZ2, ZFP943, GATA5, ZBTB4, RXRA, SALL1, A430033K04RIK, SOX17, HOXC9, ZFP641, NKX6-1, HOXA5, ZFP583, ZBTB7C, ESX1, ETV1, ZFP959, PAX5, BHLHA15, BATF, NPAS4, HEYL, PAX8, MYF6, IRF7, IRF8, ZFP493, IRF5, ZFP28
MF	GO:0042610~CD8 receptor binding	4	0.735294	0.003767	H2-T22, H2-K1, H2-Q2, H2-D1
MF	GO:0042605~peptide antigen binding	8	1.47059	0.00429	H2-T24, H2-T22, H2-DMB1, H2-K1, H2-OB, TAP1, H2-Q2, H2-D1
MF	GO:0046872~metal ion binding	85	15.625	0.004841	ZFP961, GM14403, GALNT18, ZMYND8, TGFB1I1, DPYS, PRDM6, CIB4, PEPD, CYP2B19, SLC6A2, LOXL2, MMP23, SCGN, MMP25, CAPN8, SALL1, LIPC, A430033K04RIK, ADAMTS1, CAR15, FNTB, PHF24, TRIM26, CAR9, SCD1, ZFP641, PSPH, RAG1, ARG2, FCER1G, UNC13A, MYOC, ACTN3, TPM4, SLC30A2, CMC1, TAP1, QTRT1, KIN, TYROBP, SCN8A, CTDSP2, ZFP493, MICU3, CYP2E1, CRYAB, ZFP788, COL11A2, TSHZ2, ZFP943, ADCY4, GATA5, ATP1A3, LP…
MF	GO:0042288~MHC class I protein binding	5	0.919118	0.005843	H2-T22, H2-K1, TAP1, H2-Q2, H2-D1
MF	GO:0005102~signaling receptor binding	16	2.94118	0.006959	H2-T24, LGI1, MPP1, TENM2, H2-T22, H2-K1, LPL, H2-Q2, PLA2G5, SSTR3, TRDN, GRIN2A, C1QTNF2, TYROBP, FKBP1B, H2-D1
MF	GO:0019864~IgG binding	3	0.551471	0.007415	FCGR1, FCGR3, FCER1G
MF	GO:0046977~TAP binding	3	0.551471	0.007415	H2-K1, H2-Q2, H2-D1
MF	GO:0042803~protein homodimerization activity	25	4.59559	0.008979	TENM2, H2-T22, BHLHB9, SCHIP1, H2-K1, LPL, H2-Q2, ZBTB4, SRM, UGT1A2, PSPH, RAG1, GBP3, FCER1G, TPM4, TAP1, SLC51A, UGT1A6A, NR0B2, QTRT1, HEYL, TYROBP, TRIM38, CRYAB, H2-D1
MF	GO:0043565~sequence-specific DNA binding	17	3.125	0.009074	SATB1, SATB2, ESX1, GATA5, MTERF1B, ETV1, ZBTB4, ESR1, BATF, HEYL, RXRA, PAX8, SOX17, IRF5, NKX6-1, PPARGC1A, RAG1
MF	GO:0043395~heparan sulfate proteoglycan binding	4	0.735294	0.009264	PLA2G2D, LIPC, ATP1A3, LPL
MF	GO:0071889~14-3-3 protein binding	5	0.919118	0.009946	H2-T22, H2-K1, H2-Q2, ESR1, H2-D1
MF	GO:0062061~TAP complex binding	3	0.551471	0.011654	H2-K1, H2-Q2, H2-D1
MF	GO:1990837~sequence-specific double-stranded DNA binding	18	3.30882	0.011882	TGIF2, NFIX, ESX1, GATA5, ETV1, BHLHA15, ESR1, BATF, RXRA, PAX8, SOX17, IRF7, ABL1, MYF6, IRF8, IRF5, HOXC9, HOXA5
MF	GO:0044877~protein-containing complex binding	21	3.86029	0.01334	UNC13A, KCNH5, CAV3, H2-K1, TAP1, KCNAB2, UGT1A6A, NR0B2, ESR1, NPAS4, GRIN2A, CASP8, RXRA, SALL1, KCNQ1OT1, OTOF, HCLS1, RPS2, DEPDC5, CRYAB, H2-D1
MF	GO:0042562~hormone binding	4	0.735294	0.013768	HK3, MTNR1A, MC1R, ESR1
MF	GO:0030881~beta-2-microglobulin binding	4	0.735294	0.01641	H2-T22, H2-K1, H2-Q2, H2-D1
MF	GO:0008970~phospholipase A1 activity	3	0.551471	0.016717	LIPC, PLA2G4B, LPL
MF	GO:0000978~RNA polymerase II cis-regulatory region sequence-specific DNA binding	32	5.88235	0.018195	ZFP788, ZFP961, NFIX, GM14403, SATB1, SATB2, ZFP943, GATA5, ZBTB4, RXRA, SALL1, A430033K04RIK, SOX17, HOXC9, NKX6-1, HOXA5, ZFP583, ZBTB7C, TGIF2, ETV1, PAX5, ESR1, BATF, NPAS4, HEYL, PAX8, MYF6, IRF7, IRF8, ZFP493, IRF5, ZFP28
MF	GO:0008237~metallopeptidase activity	8	1.47059	0.021522	MMP23, ADAMTS15, MMP25, ADAMTS1, ADAMTS19, ECEL1, PEPD, AMZ1
MF	GO:0038023~signaling receptor activity	9	1.65441	0.025208	NLGN3, OGFRL1, GRIN2A, GRID1, CLEC10A, CD7, LY75, VMN1R43, FOLR1
MF	GO:0005355~glucose transmembrane transporter activity	3	0.551471	0.025725	SLC2A9, SLC2A10, SLC2A3
MF	GO:0004867~serine-type endopeptidase inhibitor activity	7	1.28676	0.027091	SPINK8, SERPINB6B, COL7A1, WFDC16, SERPINA16, WFDC2, WFDC13
MF	GO:0000977~RNA polymerase II transcription regulatory region sequence-specific DNA binding	14	2.57353	0.028099	ZFP961, NFIX, SATB1, SATB2, PRDM6, ESX1, ZFP959, BHLHA15, ZBTB4, NPAS4, A430033K04RIK, RXRA, IRF8, ZFP641
MF	GO:0016491~oxidoreductase activity	18	3.30882	0.02812	HSD3B6, GPX3, KCNAB2, HSD17B7, CYP2B19, DHRS3, LOXL2, PTGS1, ALDH3B3, FA2H, GFOD1, RDH12, AGMO, ALOX12E, HSD17B2, CYP2E1, SCD1, PTGES
MF	GO:0001972~retinoic acid binding	3	0.551471	0.029078	RXRA, CRABP2, UGT1A2
MF	GO:0044325~transmembrane transporter binding	8	1.47059	0.029211	KCNH5, DYNLT1B, ACTN3, CAV3, DYNLT1A, FKBP1B, KCNAB2, LRRC55
MF	GO:0008270~zinc ion binding	22	4.04412	0.030473	CAR3, CPXM2, DPYS, ZMYND8, SVS3A, GATA5, PHC3, ESR1, MMP23, ADAMTS15, MMP25, GRIN2A, RXRA, ADAMTS1, ERI2, CAR15, FNTB, TRIM26, CAR9, GM21992, TRIM38, RAG1
MF	GO:0008233~peptidase activity	16	2.94118	0.031794	TMPRSS11A, CFD, PCSK2, ECEL1, PEPD, PGA5, PSMB9, MMP23, CAPN13, ADAMTS15, CAPN8, MMP25, CASP8, ADAMTS19, ADAMTS1, AMZ1
MF	GO:0047498~calcium-dependent phospholipase A2 activity	3	0.551471	0.032593	PLA2G2D, PLA2G4B, PLA2G5
MF	GO:0004089~carbonate dehydratase activity	3	0.551471	0.036266	CAR3, CAR15, CAR9
MF	GO:0046703~natural killer cell lectin-like receptor binding	4	0.735294	0.037823	H2-T22, H2-K1, H2-Q2, H2-D1
MF	GO:0001227~DNA-binding transcription repressor activity, RNA polymerase II-specific	13	2.38971	0.037904	TGIF2, SATB1, POGK, SATB2, ESX1, ZFP959, ZBTB4, HEYL, SALL1, IRF8, ZFP493, NKX6-1, ZFP28
MF	GO:0050321~tau-protein kinase activity	4	0.735294	0.042309	GM14147, GM7168, 4921509C19RIK, GM14151
MF	GO:0003700~DNA-binding transcription factor activity	18	3.30882	0.046073	NFIX, SATB1, GATA5, ETV1, PAX5, BHLHA15, ESR1, BATF, HEYL, RXRA, PAX8, SOX17, IRF7, IRF8, IRF5, HOXC9, NKX6-1, HOXA5
MF	GO:0005267~potassium channel activity	5	0.919118	0.049881	KCNH5, KCNK10, KCNMB2, KCNN4, AQP1
