# Supplementary material for: Prenatal Bisphenol B Exposure Induces Adult Male Offspring Reproductive Dysfunction via ERα Inhibition-Triggered MHC I-Mediated Testicular Immunological Responses
Source: Toxics. 2025 May 22;13(6):423. doi: 10.3390/toxics13060423 (PMC12197064; doi:10.3390/toxics13060423)
Supplement: Supplementary file 1 [file toxics-13-00423-s001.zip › Table S2.xls]

## Sheet: Sheet1
Table S2. KEGG pathway enrichment of DEGs.
Term	Count	%	PValue	Genes
mmu05416:Viral myocarditis	12	2.20588	1.81E-06	H2-T24, H2-T22, CASP8, CD40LG, CAV3, H2-DMB1, H2-K1, ABL1, H2-OB, H2-Q2, CD55, H2-D1
mmu05330:Allograft rejection	8	1.47059	1.47E-04	H2-T24, H2-T22, CD40LG, H2-DMB1, H2-K1, H2-OB, H2-Q2, H2-D1
mmu05320:Autoimmune thyroid disease	8	1.47059	6.43E-04	H2-T24, H2-T22, CD40LG, H2-DMB1, H2-K1, H2-OB, H2-Q2, H2-D1
mmu04976:Bile secretion	9	1.65441	7.36E-04	RXRA, ADCY4, ATP1A3, SLC51A, UGT1A2, NR0B2, UGT1A6A, GM5134, AQP1
mmu04145:Phagosome	12	2.20588	8.39E-04	FCGR1, H2-T24, FCGR3, H2-T22, CD209F, H2-DMB1, H2-K1, H2-OB, TAP1, H2-Q2, RAB7B, H2-D1
mmu05332:Graft-versus-host disease	7	1.28676	0.001018	H2-T24, H2-T22, H2-DMB1, H2-K1, H2-OB, H2-Q2, H2-D1
mmu04612:Antigen processing and presentation	8	1.47059	0.001438	H2-T24, H2-T22, H2-DMB1, H2-K1, H2-OB, TAP1, H2-Q2, H2-D1
mmu00590:Arachidonic acid metabolism	8	1.47059	0.001537	PLA2G2D, PLA2G4B, ALOX12E, PLA2G5, CYP2E1, CYP2B19, PTGES, PTGS1
mmu04940:Type I diabetes mellitus	7	1.28676	0.001815	H2-T24, H2-T22, H2-DMB1, H2-K1, H2-OB, H2-Q2, H2-D1
mmu04514:Cell adhesion molecules	11	2.02206	0.002474	H2-T24, NLGN3, H2-T22, CD40LG, H2-DMB1, H2-K1, H2-OB, SLITRK5, H2-Q2, NCAM2, H2-D1
mmu01100:Metabolic pathways	48	8.82353	0.002804	PNMT, MT-ND4L, MT-ND5, DPYS, GALNT18, PRDM6, ADCY4, GSTT1, PLA2G5, HSD17B7, CYP2B19, PAPSS2, SRM, SGSH, PTGS1, ALDH3B3, HK3, LIPC, RDH12, MGAT5B, CAR15, NEU1, ALOX12E, UAP1L1, HSD17B2, CAR9, SCD1, UGT1A2, PSPH, HSD3B6, CAR3, ARG2, PLA2G2D, FAHD1, MMAB, GPX3, PLA2G4B, MBOAT1, ACYP2, UGT1A6A, DHRS3, MGAT4D, NAT8, ITPKA, GALM, GALNTL6, CYP2E1, PTGES
mmu00140:Steroid hormone biosynthesis	7	1.28676	0.011722	HSD3B6, HSD17B2, CYP2E1, UGT1A2, HSD17B7, CYP2B19, UGT1A6A
mmu05310:Asthma	4	0.735294	0.011982	CD40LG, FCER1G, H2-DMB1, H2-OB
mmu05169:Epstein-Barr virus infection	11	2.02206	0.012957	H2-T24, CCND3, H2-T22, CASP8, H2-DMB1, H2-K1, H2-OB, IRF7, TAP1, H2-Q2, H2-D1
mmu05168:Herpes simplex virus 1 infection	17	3.125	0.017195	H2-T24, ZFP788, H2-T22, ZFP961, H2-K1, TAP1, H2-Q2, ZFP959, A430033K04RIK, CASP8, H2-DMB1, IRF7, H2-OB, ZFP641, H2-D1, ZFP28, ZFP583
mmu04923:Regulation of lipolysis in adipocytes	5	0.919118	0.024171	FABP4, ADCY4, PLIN1, CIDEC, PTGS1
mmu03320:PPAR signaling pathway	6	1.10294	0.028901	RXRA, FABP4, PLIN4, LPL, PLIN1, SCD1
mmu05207:Chemical carcinogenesis - receptor activation	10	1.83824	0.032115	CCND3, RXRA, ADCY4, GSTT1, UGT1A2, KPNA2, CYP2B19, UGT1A6A, FGF2, ESR1
mmu05216:Thyroid cancer	4	0.735294	0.034212	RET, RXRA, PAX8, NCOA4
mmu04913:Ovarian steroidogenesis	5	0.919118	0.035069	HSD3B6, PLA2G4B, HSD17B2, ADCY4, HSD17B7
mmu04144:Endocytosis	11	2.02206	0.03688	H2-T24, DAB2, H2-T22, CAV3, PSD4, H2-K1, VPS26A, H2-Q2, ASAP2, FOLR1, H2-D1
mmu05150:Staphylococcus aureus infection	7	1.28676	0.037782	CFD, FCGR1, FCGR3, KRT18, H2-DMB1, C5AR1, H2-OB
mmu00910:Nitrogen metabolism	3	0.551471	0.041848	CAR3, CAR15, CAR9
